# Supplementary material for: Fruits are vehicles of drug-resistant pathogenic Candida tropicalis
Source: Microbiol Spectr. 2023 Oct 31;11(6):e01471-23. doi: 10.1128/spectrum.01471-23 (PMC10714812; doi:10.1128/spectrum.01471-23)
Supplement: Table S1 — Primers used in the present study. [file spectrum.01471-23-s0002.xls]

## Sheet: Table S1
TABLE S1 Primers Used in the present study
Name	Genes	Sequences	Position*	Reference
Identification
ITS1	rDNA	TCCGTAGGTGAACCTGCGG		43
ITS4	rDNA	TCCTCCGCTTATTGATATGC		43
NL1	rDNA	GCATATCAATAAGCGGAGGAAAAG		43
NL4	rDNA	GGTCCGTGTTTCAAGACGG-3		43
MLST
HJL2796	ICL1-F	CAACAGATTGGTTGCCATCAGAGC	+675 ~ +698	47
HJL2797	ICL1-R	CGAAGTCATCAACAGCCAAAGCAG	+1412 ~ +1435	47
HJL2799	MDR1-F	GGCTGGAGATGGACTTTTTGG	+772 ~ +792	11
HJL2800	MDR1-R	TGGAGCACCAAACAATGGG	+1491 ~ +1509	11
HJL2801	SAPT2-F	CACAGAAACGCCTCCGTTTTG	-46 ~ -26	11
HJL2803	SAPT2-R	CACTGGTAGCTGAAGGAG	+728 ~ +745	47
HJL2804	SAPT4-F	TACCCATTGGAATGTATTGTTGA	-103 ~ -81	11
HJL2805	SAPT4-R	CCAGTTGTTGAATCTGATGAATT	+637 ~ +659	11
HJL2807	XYR1-F	CCAACAACTATAAAGAGATCGACA	-84 ~ -61	11
HJL2808	XYR1-R	GCAAGTATGGGTGATGTTCAAT	+580 ~ +601	11
HJL2811	ZWF1a-F	GTCWTATGATTCMTTYGGWGA	+3 ~ +23	11
HJL2812	ZWF1a-R	GARACTGGTCTTTCCATRGT	+751 ~ +770	11
Real-time PCR
HJL2780	ACT1-F	TGATGGTGTTACCCACGTTGTC	+486 ~ +507	11
HJL2781	ACT1-R	TCATCAAGTAGTCGGTCAAGTCTCTAC	+563 ~ +589	11
HJL2788	ERG11-F	GATAAAGGTTTCACCCCAATCAACT	+673 ~ +697	11
HJL2789	ERG11-R	CCTTCATGTAATGAGCAGATATCTTTCT	+751 ~ +778	11
Sequencing
HJL2997	ERG11-F	GAAGAATATCCCACAGGCTT	-129 ~ -110	11
HJL2998	ERG11-R	TTACTTAGCAACAACTTCTAGTG	+1696 ~ +1718	11
HJL2999	ERG11-seq A	CCTATGTTCCAAAGATCAGAGA	+469~ +490	11
HJL3000	ERG11-seq B	GGCTGAACAACCACAATTACAAG	+968 ~ +990	11
*Position of Translational initiation site of ATG as +1
HJL2784	CTRG_02337-F	CCAATTGCAACCATTTTATCACA	+1534 ~ +1556	this study
HJL2785	CTRG_02337-R	AAAGTGAACCAGATCTGAAATAGAATGTA	+1614 ~ +1642	this study
HJL2786	CTRG_03526-F	GATTGACTATCTCGAAAACCATGGT	+3219 ~ +3243	this study
HJL2787	CTRG_03526-R	CATTCGGTTGAGTTGGTTTCTG	+3372 ~ +3393	this study
HJL2782	CDR1-F	AAAATACGGAGCTGATCCATGTC	+3288 ~ +3310	this study
HJL2783	CDR1-R	CGGGTGATTTCATCGTGAACT	+3423 ~ +3443	this study
HJL2790	MDR1-F	GGAGATGGACTTTTTGGTTTATGTGTAT	+776 ~ +803	this study
HJL2791	MDR1-R	CGACGCAATAAAGTCTTACTGAAAGA	+850 ~ +875	this study
