# Supplementary material for: Fruits are vehicles of drug-resistant pathogenic Candida tropicalis
Source: Microbiol Spectr. 2023 Oct 31;11(6):e01471-23. doi: 10.1128/spectrum.01471-23 (PMC10714812; doi:10.1128/spectrum.01471-23)
Supplement: Table S2 — Sources of the 123 isolates from the fruit surfaces. [file spectrum.01471-23-s0003.xls]

## Sheet: Table S2
TABLE S2 Sources of the 123 isolates from the fruit surfaces
Isolate	Fruit collected date	Species	pathogenic	NCBI number		實驗次數	購買日期	購買地點	Fruit type	CHROMagra colony color	CHROMagra colony color (YZ)	NO.	儲存日期	article 代表株09292022	代表菌株	ID 代表株YZ 06222022	Species	rDNA	group			Clade 1368	DST	ICL1	MDR1	SAPT2	SAPT4	XYR1	ZWF1a	NO.	Flu-24h (2022/8/30)	Flu-48h (2022/8/30)	Mic-24h (2022/8/30)	Mic-48h (2022/8/30)	Tri-24h (2022/8/30)	Tri-48h (2022/8/30)	Teb-24h (2022/8/30)	Teb-48h (2022/8/30)	Chl-24h (2022/8/30)	Chl-48h (2022/8/30)	Dif-24h (2022/8/30)	Dif-48h (2022/8/30)	NO.	ERG11 orf SNP site132	ERG11 orf SNP site154	ERG11 copy#	ERG11 mRNA	RIL1 copy#	Flu-24h (早期)
YF17001	lemon Jul. 04	Aureobasidium melanogenum	Yes	KU962119.1		1	20170704	頭份大潤發	lemon	水藍	水藍	YF17001	20170712	○	○	○	*Aureobasidium melanogenum	D1D2	A. me. D1D2 - G1	537/538	99.8									YF17001													YF17001
YF17006	lemon Jul. 04	Rhodotorula taiwanensis	no	MG211390		1	20170704	頭份大潤發	lemon	橘	橘	YF17006	20170712	○	○	○	Rhodotorula taiwanensis	ITS	R. ta. ITS - G1	560/560	100									YF17006													YF17006
YF17009	lemon Jul. 04	Moesziomyces aphidis	Yes	HQ647298.1		1	20170704	頭份大潤發	lemon	白，中心淡紫	白，中心淡紫	YF17009	20170712	○	○	○	*Moesziomyces aphidis	D1D2	Ps. ap. D1D2-G1	728/728	100									YF17009													YF17009
YF17012	mango Jul. 04	Rhodosporidium paludigenum	no	KY104892.1		1	20170704	頭份大潤發	mango	淡橘	淡橘	YF17012	20170712	○	○	○	Rhodosporidium paludigenum	ITS	R. pa. ITS - G1	582/582	100									YF17012													YF17012
YF17015	mango Jul. 04	Rhodotorula taiwanensis	no	MG211390		1	20170704	頭份大潤發	mango	橘	橘	YF17015	20170712	○	○	○	Rhodotorula taiwanensis	ITS	R. ta. ITS - G1	560/560	100									YF17015													YF17015
YF17017	mango Jul. 04	Papiliotrema ruineniae	no	MH985306		1	20170704	頭份大潤發	mango	白，中心淡紫	白，中心淡紫	YF17017	20170712	○	○	○	Papiliotrema ruineniae	D1D2	Cr. ru. D1D2 - G1	491/491	100									YF17017													YF17017
YF17020	mango Jul. 04	Lodderomyces elongisporus	Yes	LK023888.1		1	20170704	頭份大潤發	mango	淺藍	淺藍	YF17020	20170712	○	○	○	*Lodderomyces elongisporus	IGS	Cr. ru. IGS - G3											YF17020													YF17020
YF17023	mango Jul. 04	Sporidiobolus pararoseus	no	KY226609.1		1	20170704	頭份大潤發	mango	紫紅	紫紅	YF17023	20170712	○	○	○	Sporidiobolus pararoseus	ITS	Sp. pa. ITS - G1	550/550	100									YF17023													YF17023
YF17026	mango Jul. 04	Candida tropicalis	yes	KU950724.1		1	20170704	頭份大潤發	mango	金屬藍	金屬藍	YF17026	20170712	○	○	○	*Candida tropicalis	ITS	C. tr. ITS - G1	484/484	100	8	1106	9	120	3	50	198	27	YF17026	≤2	≤2	0.25	0.5	≤2	≤2	≤1	≤1	1	>16	≤1	≤1	YF17026	YY	SS	0.915795	1.50718		≤2
YF17028	melon Jul. 04	Candida krusei	yes	MN310532.1		1	20170704	頭份大潤發	melon	乳頭狀淡紫	乳頭狀淡紫	YF17028	20170712	○	○	○	*Candida krusei	ITS	C. kr. ITS - G1	443/443	100									YF17028													YF17028
YF17034	melon Jul. 04	Candida tropicalis	yes	KX129759.1		1	20170704	頭份大潤發	melon	金屬藍	金屬藍	YF17034	20170712	○	○	○	*Candida tropicalis	ITS	C. tr. ITS - G3	380/380	100	3	766	1	128	3	84	1	1	YF17034	≤2	>64	0.5	4	≤2	64	≤1	8	1	4	≤1	8	YF17034	YY	SS	0.824544	1.46465		≤2
YF17037	melon Jul. 04	Hanseniaspora opuntiae	yes	MG871180		1	20170704	頭份大潤發	melon	深紫	深紫	YF17037	20170712	○	○	○	*Hanseniaspora opuntiae	ITS	H. op. ITS - G3											YF17037													YF17037
YF17040	melon Jul. 04	Moesziomyces antarcticus	no	MG211384		1	20170704	頭份大潤發	melon	白，中心淡紫	白，中心淡紫	YF17040	20170712	○	○	○	Moesziomyces antarcticus	ITS	Ps. an. ITS - G3	723/723	100									YF17040													YF17040
YF17043	orange Jul. 04	Rhodotorula mucilaginosa	yes	KY104848.1		1	20170704	頭份大潤發	orange	橘	橘	YF17043	20170712	○	○	○	*Rhodotorula mucilaginosa	ITS	R. mu.. ITS - G3											YF17043													YF17043
YF17046	orange Jul. 04	Wickerhamomyces anomalus	yes	KX904346.1		1	20170704	頭份大潤發	orange	紫	紫	YF17046	20170712	○	○	○	*Wickerhamomyces anomalus	ITS	P. an. ITS - G2	100	473/473									YF17046													YF17046
YF17049	orange Jul. 04	Yarrowia lipolytica	yes	KY105975.1		1	20170704	頭份大潤發	orange	blue	blue	YF17049	20170712	○	○	○	*Yarrowia lipolytica	ITS	C. li. ITS - G2	425/425	100									YF17049													YF17049
YF17076	pear Jul. 04	Meyerozyma guilliermondii	yes	KR085964.1		1	20170704	頭份大潤發	pear	淡紫	淡紫	YF17076	20170712	○	○	○	*Meyerozyma guilliermondii	ITS	C. gu. ITS - G2											YF17076													YF17076
YF17078	pear Jul. 04	Metschnikowia pulcherrima	yes	LN998134.1		1	20170704	頭份大潤發	pear	白	白	YF17078	20170712	○	○	○	*Metschnikowia pulcherrima	D1D2	C. pu. D1D2 - G5	427/427	100									YF17078													YF17078
YF17079	pear Jul. 04	Hyphopichia burtonii	no	NG_054819.1		1	20170704	頭份大潤發	pear	淺藍凸	淺藍凸	YF17079	20170712	○	○	○	Hyphopichia burtonii	D1/D2	Hy. bu. D1D2 - G1	514/514	100									YF17079													YF17079
YF17082	pear Jul. 04	Candida krusei	yes	MN310532.1		1	20170704	頭份大潤發	pear	粉紅白邊	粉紅白邊	YF17082	20170712	○	○	○	*Candida krusei	ITS	C. kr. ITS - G1	443/443	100									YF17082													YF17082
YF17083	pear Jul. 04	Candida sorboxylosa	no	LC054320.1		1	20170704	頭份大潤發	pear	扁平白	扁平白	YF17083	20170712	○	○	○	Candida sorboxylosa	D1/D2	C. so. D1D2 - G2	301/301	100									YF17083													YF17083
YF17085	pear Jul. 04	Sporidiobolus pararoseus	no	KY226609.1		1	20170704	頭份大潤發	pear	水小深紫	水小深紫	YF17085	20170712	○	○	○	Sporidiobolus pararoseus	ITS	Sp. pa. ITS - G1	550/550	100									YF17085													YF17085
YF17088	pear Jul. 04	Papiliotrema flavescens	yes	LK023842.1		1	20170704	頭份大潤發	pear	水白	水白	YF17088	20170712	○	○	○	*Papiliotrema flavescens	IGS	Cr. fl. IGS - G1											YF17088													YF17088
YF17089	pear Jul. 04	Pseudozyma tsukubaensis	no	AB855769.1		1	20170704	頭份大潤發	pear	水綠	水綠	YF17089	20170712	○	○	○	Pseudozyma tsukubaensis	ITS	Ps. ts. ITS - G1											YF17089													YF17089
YF17090	pear Jul. 04	Moesziomyces aphidis	Yes	HQ647298.1		1	20170704	頭份大潤發	pear	棕綠	棕綠	YF17090	20170712	○	○	○	*Moesziomyces aphidis	D1D2	Ps. ap. D1D2-G1											YF17090													YF17090
YF17091	pear Jul. 04	Candida tropicalis	yes	KY963120.1		1	20170704	頭份大潤發	pear	深藍	深藍	YF17091	20170712	○	○	○	*Candida tropicalis	ITS	C. tr. ITS - G2	398/398	100	4	1107	9	7	12	46	199	22	YF17091	32	64	4	>4	>64	>64	4	8	1	2	2	8	YF17091	YF	SF	2.57144	8.36612	4.58	32
YF17097	pear Jul. 04	Kurtzmaniella quercitrusa	yes	DQ655691.1		1	20170704	頭份大潤發	pear	圓淺藍	圓淺藍	YF17097	20170717	○	○	○	*Kurtzmaniella quercitrusa	D1D2	C. qu. D1D2 - G1											YF17097													YF17097
YF17100	mango Jul. 04	Cyberlindnera xylosilytica	no	KP698383.1		1	20170704	頭份大潤發	mango	圓水淡紫	圓水淡紫	YF17100	20170717	○	○	○	Cyberlindnera xylosilytica	D1D2	Cyb. xy. D1D2 - G1	514/514	100									YF17100													YF17100
YF17103	lemon Jul. 04	Meyerozyma caribbica	yes	MG736037.1		1	20170704	頭份大潤發	lemon	圓凸淡紫	圓凸淡紫	YF17103	20170717	○	○	○	*Meyerozyma caribbica	D1D2	C. fe. D1D2 - G8											YF17103													YF17103
YF17106	guava Aug. 09	Candida krusei	yes	GQ121622.1		2	20170809	頭份大潤發	guava	扁平淡紫	扁平淡紫	YF17106	20170815	○	○	○	*Candida krusei	D1D2	C. kr. D1D2 - G1											YF17106													YF17106
YF17109	guava Aug. 09	Papiliotrema ruineniae	no	LK023888.1		2	20170809	頭份大潤發	guava	水白中心紫	水白中心紫	YF17109	20170815	○	○	○	Papiliotrema ruineniae	IGS	Cr. ru. IGS - G3											YF17109													YF17109
YF17112	lemon Aug. 08	Rhodotorula taiwanensis	no	MG211390		2	20170808	頭份大潤發	lemon	深橘	深橘	YF17112	20170815	○	○	○	Rhodotorula taiwanensis	ITS	R. ta. ITS - G1	560/560	100									YF17112													YF17112
YF17115	lemon Aug. 08	Rhodotorula mucilaginosa	yes	EU781664.1		2	20170808	頭份大潤發	lemon	淡橘	淡橘	YF17115	20170815	○	○	○	*Rhodotorula mucilaginosa	ITS	R. mu.. ITS - G1											YF17115													YF17115
YF17118	mango Aug. 09	Hyphopichia burtonii	no	NG_054819.1		2	20170809	頭份大潤發	mango	blue扁平凸	blue扁平凸	YF17118	20170815	○	○	○	Hyphopichia burtonii	D1D2	Hy. bu. D1D2 - G1											YF17118													YF17118
YF17119	mango Aug. 09	Rhodosporidiobolus ruineniae	no	MG214668		2	20170809	頭份大潤發	mango	粉紅橘	粉紅橘	YF17119	20170815	○	○	○	Rhodosporidiobolus ruineniae	ITS	Sp. ru. ITS - G1											YF17119													YF17119
YF17122	mango Aug. 09	Sporidiobolus pararoseus	no	KY226609.1		2	20170809	頭份大潤發	mango	深桃紅	深桃紅	YF17122	20170815	○	○	○	Sporidiobolus pararoseus	ITS	Sp. pa. ITS - G1	550/550	100									YF17122													YF17122
YF17125	melon Aug. 08	Candida krusei	yes	GQ121622.1		2	20170808	頭份大潤發	melon	扁平淡紫	扁平淡紫	YF17125	20170815	○	○	○	*Candida krusei	D1D2	C. kr. D1D2 - G1											YF17125													YF17125
YF17129	orange Aug. 08	Metschnikowia pulcherrima	yes	DQ872871.1		2	20170808	頭份大潤發	orange	白凸褐暈	白凸褐暈	YF17129	20170815	○	○	○	*Metschnikowia pulcherrima	D1D2	C. pu. D1D2 - G4	454/454	100									YF17129													YF17129
YF17130	orange Aug. 08	Yarrowia deformans	no	MG871181		2	20170808	頭份大潤發	orange	扁平白	扁平白	YF17130	20170815	○	○	○	Yarrowia deformans	ITS	C. de. ITS - G1											YF17130													YF17130
YF17133	orange Aug. 08	Kurtzmaniella quercitrusa	yes	LC134054.1		2	20170808	頭份大潤發	orange	扁平淡紫	扁平淡紫	YF17133	20170815	○	○	○	*Kurtzmaniella quercitrusa	D1D2	C. qu. D1D2 - G2											YF17133													YF17133
YF17136	orange Aug. 08	Hyphopichia burtonii	no	NG_054819.1		2	20170808	頭份大潤發	orange	藍白凸乾	藍白凸乾	YF17136	20170815	○	○	○	Hyphopichia burtonii	D1D2	Hy. bu. D1D2 - G1											YF17136													YF17136
YF17139	pear Aug. 04	Starmerella bacillaris	no	MF574302.1		2	20170808	頭份大潤發	pear	小芋紫	小芋紫	YF17139	20170815	○	○	○	Starmerella bacillaris	ITS	St. ba. ITS - G1											YF17139													YF17139
YF17142	pear Aug. 04	Meyerozyma caribbica	yes	MG871185		2	20170808	頭份大潤發	pear	乳白帶粉紅	乳白帶粉紅	YF17142	20170815	○	○	○	*Meyerozyma caribbica	ITS	C. fe. ITS - G3											YF17142													YF17142
YF17145	pear Aug. 04	Pichia mexicana	no	MG871187		2	20170808	頭份大潤發	pear	深藍	深藍	YF17145	20170815	○	○	○	Pichia mexicana	ITS	P. me. ITS - G1	607/608	99.8									YF17145													YF17145
YF17146	pear Aug. 04	Kurtzmaniella quercitrusa	yes	DQ655691.1		2	20170808	頭份大潤發	pear	乳白帶淡藍	乳白帶淡藍	YF17146	20170815	○	○	○	*Kurtzmaniella quercitrusa	D1D2	C. qu. D1D2 - G1											YF17146													YF17146
YF17149	pear Aug. 04	Yarrowia deformans	no	MG871181		2	20170808	頭份大潤發	pear	扁平白	扁平白	YF17149	20170815	○	○	○	Yarrowia deformans	ITS	C. de. ITS - G1											YF17149													YF17149
YF17155	guava Aug. 09	Hanseniaspora guilliermondii	no	MG871189		2	20170809	頭份大潤發	guava	深紫	深紫	YF17155	20170815	○	○	○	Hanseniaspora guilliermondii	ITS	H. gu. ITS - G2											YF17155													YF17155
YF17156	guava Aug. 09	Hanseniaspora pseudoguilliermondii	no	KY103547.1		2	20170809	頭份大潤發	guava	深紫+咖啡	深紫+咖啡	YF17156	20170815	○	○	○	Hanseniaspora pseudoguilliermondii	ITS	H. ps. ITS - G1	677/677	100									YF17156													YF17156
YF17158	lemon Aug. 08	Hannaella siamensis	no	AB922850.1		2	20170808	頭份大潤發	lemon	深水紫	深水紫	YF17158	20170815	○	○	○	Hannaella siamensis	ITS	Ha. si. ITS - G1	416/416	100									YF17158													YF17158
YF17159	lemon Aug. 08	Meyerozyma caribbica	yes	KY104222.1		2	20170808	頭份大潤發	lemon	白底淡紫	白底淡紫	YF17159	20170815	○	○	○	*Meyerozyma caribbica	ITS	C. fe. ITS - G1											YF17159													YF17159
YF17160	lemon Aug. 08	Moesziomyces aphidis	Yes	MG271797		2	20170808	頭份大潤發	lemon	小白	小白	YF17160	20170815	○	○	○	*Moesziomyces aphidis	ITS	Ps. ap. ITS-G2	752/752	100									YF17160													YF17160
YF17163	lemon Aug. 08	Diutina catenulata	yes	KT336721.1		2	20170808	頭份大潤發	lemon	海洋藍	海洋藍	YF17163	20170815	○	○	○	*Diutina catenulata	D1D2	C. ca. D1D2 - G1											YF17163													YF17163
YF17165	mango Aug. 09	Candida metapsilosis	yes	FM178402.1		2	20170809	頭份大潤發	mango	純白	純白	YF17165	20170815	○	○	○	*Candida metapsilosis	ITS	C. me. ITS - G1	485/485	100									YF17165													YF17165
YF17168	mango Aug. 09	Meyerozyma caribbica	yes	KY104222.1		2	20170809	頭份大潤發	mango	小乳白帶粉紅	小乳白帶粉紅	YF17168	20170815	○	○	○	*Meyerozyma caribbica	ITS	C. fe. ITS - G1											YF17168													YF17168
YF17170	mango Aug. 09	Kodamaea ohmeri	yes	KP132356.1		2	20170809	頭份大潤發	mango	塑膠藍	塑膠藍	YF17170	20170815	○	○	○	*Kodamaea ohmeri	ITS	C. guil var. ITS - G1											YF17170													YF17170
YF17171	pear Aug. 04	Pichia kluyveri	no	JX103190.1		2	20170808	頭份大潤發	pear	扁平白紫凸	扁平白紫凸	YF17171	20170815	○	○	○	Pichia kluyveri	D1D2	P. kl. D1D2 - G2											YF17171													YF17171
YF17174	pear Aug. 04	Rhodotorula taiwanensis	no	MG211390		2	20170808	頭份大潤發	pear	乳白	乳白	YF17174	20170815	○	○	○	Rhodotorula taiwanensis	ITS	R. ta. ITS - G1	560/560	100									YF17174													YF17174
YF17175	pear Aug. 04	Candida famata var. famata	yes	AM992926.1		2	20170808	頭份大潤發	pear	乳白帶淡紫	乳白帶淡紫	YF17175	20170815	○	○	○	*Candida famata var. famata	IGS	C. fa. IGS - G1	625/625	100									YF17175													YF17175
YF17177	pear Aug. 04	Sarocladium strictum	no	JQ717318.1		2	20170808	頭份大潤發	pear	紫白凸	紫白凸	YF17177	20170815	○	○	○	Sarocladium strictum	ITS	Sar. st. ITS - G1											YF17177													YF17177
YF17178	pear Aug. 04	Candida krusei	yes	JX174414.1		2	20170808	頭份大潤發	pear	扁平紫	扁平紫	YF17178	20170815	○	○	○	*Candida krusei	ITS	C. kr. ITS - G1											YF17178													YF17178
YF17188	mango Aug. 09	Pichia occidentalis	no	KP132530.1		2	20170809	頭份大潤發	mango	淡橘	淡橘	YF17188	20170815	○	○	○	Pichia occidentalis	ITS	P. oc. ITS - G1											YF17188													YF17188
YF17195	guava Aug. 09	Candida tropicalis	yes	KY711241.1		2	20170809	頭份大潤發	guava	粉紫	灰藍紫	YF17195	20170819	○	○	○	*Candida tropicalis	D1D2	C. tr. D1D2 - G1	565/565	100	3	1108	1	4	1	4	139	1	YF17195	≤2	>64	0.25	4	≤2	64	≤1	16	1	8	≤1	8	YF17195	YY	SS	0.916727	0.426999		≤2
YF17201	mango Aug. 09	Papiliotrema ruineniae	no	OM971710		2	20170809	頭份大潤發	mango	白底中心紫	白底中心紫	YF17201	20170819	○	○	○	Papiliotrema ruineniae	IGS	Cr. ru. IGS - G2											YF17201													YF17201
YF17207	mango Aug. 09	Rhodosporidium paludigenum	no	KY104892.1		2	20170809	頭份大潤發	mango	橙色	橙色	YF17207	20170819	○	○	○	Rhodosporidium paludigenum	ITS	R. pa. ITS - G1	575/575	100									YF17207													YF17207
YF17210	melon Aug. 08	Kodamaea ohmeri	yes	KP132356.1		2	20170808	頭份大潤發	melon	圓形淡紫	圓形淡紫	YF17210	20170819	○	○	○	*Kodamaea ohmeri	ITS	C. guil var. ITS - G1											YF17210													YF17210
YF17213	melon Aug. 08	Meyerozyma caribbica	yes	KY104222.1		2	20170808	頭份大潤發	melon	水紫	水紫	YF17213	20170819	○	○	○	*Meyerozyma caribbica	ITS	C. fe. ITS - G1											YF17213													YF17213
YF17215	melon Aug. 08	Rhodosporidium paludigenum	no	MG871257		2	20170808	頭份大潤發	melon	橘	橘	YF17215	20170819	○	○	○	Rhodosporidium paludigenum	ITS	R. pa. ITS - G4	574/575	99.8									YF17215													YF17215
YF17220	melon Aug. 08	Moesziomyces antarcticus	no	AB566343.1		2	20170808	頭份大潤發	melon	大白	大白	YF17220	20170819	○	○	○	Moesziomyces antarcticus	D1D2	Ps. an. D1D2 - G1											YF17220													YF17220
YF17229	melon Aug. 08	Candida tropicalis	yes	KY711241.1		2	20170808	頭份大潤發	melon	金屬藍	金屬藍	YF17229	20170819	○	○	○	*Candida tropicalis	D1D2	C. tr. D1D2 - G1	565/565	100	4	506	9	7	12	46	119	22	YF17229	8	32	2	4	32	>64	≤1	4	1	2	≤1	2	YF17229	YF	SF	1.43158	1.55831	4.55	8
YF17232	orange Aug. 08	Hanseniaspora pseudoguilliermondii	no	KY103547.1		2	20170808	頭份大潤發	orange	深紫1	深紫1	YF17232	20170819	○	○	○	Hanseniaspora pseudoguilliermondii	ITS	H. ps. ITS - G1	677/677	100									YF17232													YF17232
YF17233	orange Aug. 08	Rhodotorula mucilaginosa	yes	KY104848.1		2	20170808	頭份大潤發	orange	粉白	粉白	YF17233	20170819	○	○	○	*Rhodotorula mucilaginosa	ITS	R. mu.. ITS - G3											YF17233													YF17233
YF17236	orange Aug. 08	Hanseniaspora uvarum	no	KM402041.1		2	20170808	頭份大潤發	orange	深紫2	深紫2	YF17236	20170819	○	○	○	Hanseniaspora uvarum	ITS	H. uv. ITS - G5	712/712	100									YF17236													YF17236
YF17239	orange Aug. 08	Kodamaea ohmeri	yes	KP132356.1		2	20170808	頭份大潤發	orange	淡紫	淡紫	YF17239	20170819	○	○	○	*Kodamaea ohmeri	ITS	C. guil var. ITS - G1											YF17239													YF17239
YF17242	orange Aug. 08	Rhodotorula taiwanensis	no	MG211390		2	20170808	頭份大潤發	orange	深桃紅	深桃紅	YF17242	20170819	○	○	○	Rhodotorula taiwanensis	ITS	R. ta. ITS - G1	560/560	100									YF17242													YF17242
YF17245	guava Aug. 16	Papiliotrema ruineniae	no	LK023888.1		3	20170816	頭份大潤發	guava	水白	水白	YF17245	20170828	○	○	○	Papiliotrema ruineniae	IGS	Cr. ru. IGS - G3											YF17245													YF17245
YF17248	guava Aug. 16	Moesziomyces aphidis	Yes	MG271797		3	20170816	頭份大潤發	guava	小白1	小白1	YF17248	20170828	○	○	○	*Moesziomyces aphidis	ITS	Ps. ap. ITS-G2	752/752	100									YF17248													YF17248
YF17253	guava Aug. 16	Hanseniaspora opuntiae	yes	FM199954.1		3	20170816	頭份大潤發	guava	深紫	深紫	YF17253	20170828	○	○	○	*Hanseniaspora opuntiae	ITS	H. op. ITS - G1											YF17253													YF17253
YF17256	guava Aug. 16	Wickerhamomyces rabaulensis	no	MW186255		3	20170816	頭份大潤發	guava	扁平粉	扁平粉	YF17256	20170828	○	○	○	Wickerhamomyces rabaulensis	ITS	P. ra. ITS - G1											YF17256													YF17256
YF17258	guava Aug. 16	Rhodotorula taiwanensis	no	MG211390		3	20170816	頭份大潤發	guava	粉橘	粉橘	YF17258	20170828	○	○	○	Rhodotorula taiwanensis	ITS	R. ta. ITS - G1	560/560	100									YF17258													YF17258
YF17259	guava Aug. 16	Meyerozyma caribbica	yes	KY104222.1		3	20170816	頭份大潤發	guava	小白粉	小白粉	YF17259	20170828	○	○	○	*Meyerozyma caribbica	ITS	C. fe. ITS - G1											YF17259													YF17259
YF17262	melon Aug. 16	Sporidiobolus pararoseus	no	KY226609.1		3	20170816	頭份大潤發	melon	桃紅	桃紅	YF17262	20170828	○	○	○	Sporidiobolus pararoseus	ITS	Sp. pa. ITS - G1	550/550	100									YF17262													YF17262
YF17263	melon Aug. 16	Candida krusei	yes	JX174414.1		3	20170816	頭份大潤發	melon	大圓粉	大圓粉	YF17263	20170828	○	○	○	*Candida krusei	ITS	C. kr. ITS - G1											YF17263													YF17263
YF17266	melon Aug. 16	Trichosporon asahii	yes	NG_055732.1		3	20170816	頭份大潤發	melon	深藍白毛	深藍白毛	YF17266	20170828	○	○	○	*Trichosporon asahii	D1D2	T. as. D1D2 - G1											YF17266													YF17266
YF17269	melon Aug. 16	Rhodosporidium paludigenum	no	KY104892.1		3	20170816	頭份大潤發	melon	小圓粉	小圓粉	YF17269	20170828	○	○	○	Rhodosporidium paludigenum	ITS	R. pa. ITS - G1											YF17269													YF17269
YF17273	melon Aug. 16	Meyerozyma caribbica	yes	KY104222.1		3	20170816	頭份大潤發	melon	乳白帶粉紅	乳白帶粉紅	YF17273	20170828	○	○	○	*Meyerozyma caribbica	ITS	C. fe. ITS - G1											YF17273													YF17273
YF17276	melon Aug. 16	Kodamaea ohmeri	yes	JN183447.1		3	20170816	頭份大潤發	melon	白紫（藍）	白紫（藍）	YF17276	20170901	○	○	○	*Kodamaea ohmeri	ITS	C. guil var. ITS - G3											YF17276													YF17276
YF17278	melon Aug. 16	Torulaspora delbrueckii	no	MG214671		3	20170816	頭份大潤發	melon	黃灰	黃灰	YF17278	20170828	○	○	○	Torulaspora delbrueckii	ITS	To. de. ITS - G1											YF17278													YF17278
YF17279	melon Aug. 16	Moesziomyces antarcticus	no	MG211384		3	20170816	頭份大潤發	melon	小小白（粉紫）	小小白（粉紫）	YF17279	20170828	○	○	○	Moesziomyces antarcticus	ITS	Ps. an. ITS - G3	723/723	100									YF17279													YF17279
YF17282	melon Aug. 16	Starmerella apicola	no	EU926481.1		3	20170816	頭份大潤發	melon	小小白	小小白	YF17282	20170828	○	○	○	Starmerella apicola	ITS	C. ap. ITS - G1		100									YF17282													YF17282
YF17284	melon Aug. 16	Candida famata var. famata	yes	AM992926.1		3	20170816	頭份大潤發	melon	大白（微粉）	大白（微粉）	YF17284	20170828	○	○	○	*Candida famata var. famata	IGS	C. fa. IGS - G1											YF17284													YF17284
YF17294	melon Aug. 16	Candida tropicalis	yes	KY711241.1		3	20170816	頭份大潤發	melon	水藍無芯	灰藍紫	YF17294	20170828	○	○	○	*Candida tropicalis	D1D2	C. tr. D1D2 - G1	565/565	100	4	506	9	7	12	46	119	22	YF17294	32	>64	4	>4	>64	>64	4	16	1	2	4	8	YF17294	YF	SF	3.4366	7.57839	4.15	32
YF17304	guava Aug. 16	Candida tropicalis	yes	KY711241.1		3	20170816	頭份大潤發	guava	藍灰	藍灰	YF17304	20170828	○	○	○	*Candida tropicalis	D1D2	C. tr. D1D2 - G1	565/565	100	1	765	1	9	3	7	48	3	YF17304	≤2	>64	0.25	1	≤2	32	≤1	4	1	4	≤1	2	YF17304	YY	SS	1.10995	0.836435		≤2
YF17310	mango Aug. 17	Candida tropicalis	yes	KU950724.1		3	20170817	頭份大潤發	mango	灰色	灰藍紫	YF17310	20170828	○	○	○	*Candida tropicalis	ITS	C. tr. ITS - G1	480/480	100	3	1303	1	127	12	21	57	22	YF17310	≤2	4	≤0.125	1	≤2	32	≤1	≤1	1	4	≤1	≤1	YF17310	YY	SS	0.89041	1.04289		≤2
YF17313	mango Aug. 17	Sporidiobolus pararoseus	no	KY226609.1		3	20170817	頭份大潤發	mango	紫色	紫色	YF17313	20170828	○	○	○	Sporidiobolus pararoseus	ITS	Sp. pa. ITS - G1	550/550	100									YF17313													YF17313
YF17316	mango Aug. 17	Rhodotorula taiwanensis	no	MG211390		3	20170817	頭份大潤發	mango	水粉紅	水粉紅	YF17316	20170828	○	○	○	Rhodotorula taiwanensis	ITS	R. ta. ITS - G1	560/560	100									YF17316													YF17316
YF17319	mango Aug. 17	Candida krusei	yes	KM368825.1		3	20170817	頭份大潤發	mango	白底粉中心	白底粉中心	YF17319	20170828	○	○	○	*Candida krusei	ITS	C. kr. ITS - G2	443/443	100									YF17319													YF17319
YF17325	mango Aug. 17	Moesziomyces aphidis	Yes	MG271797		3	20170817	頭份大潤發	mango	小白藍	小白藍	YF17325	20170828	○	○	○	*Moesziomyces aphidis	ITS	Ps. ap. ITS-G2	752/752	100									YF17325													YF17325
YF17327	mango Aug. 17	Rhodotorula toruloides	no	KY109171.1		3	20170817	頭份大潤發	mango	膚色	膚色	YF17327	20170828	○	○	○	Rhodotorula toruloides	D1D2	R. to. D1D2 - G1											YF17327													YF17327
YF17328	mango Aug. 17	Moesziomyces antarcticus	no	MG871193		3	20170817	頭份大潤發	mango	小圓白1	小圓白1	YF17328	20170828	○	○	○	Moesziomyces antarcticus	ITS	Ps. an. ITS - G4	732/736	99.6									YF17328													YF17328
YF17329	mango Aug. 17	Sarocladium strictum	no	JQ717318.1		3	20170817	頭份大潤發	mango	小圓白2	小圓白2	YF17329	20170828	○	○	○	Sarocladium strictum	ITS	Sar. st. ITS - G1											YF17329													YF17329
YF17331	pear Aug. 17	Wickerhamomyces anomalus	yes	KY363460.1		3	20170817	頭份大潤發	pear	圓紫	圓紫	YF17331	20170828	○	○	○	*Wickerhamomyces anomalus	ITS	P. an. ITS - G3	100	589/589									YF17331													YF17331
YF17334	pear Aug. 17	Meyerozyma caribbica	yes	KY102020.1		3	20170817	頭份大潤發	pear	水淡紫	水淡紫	YF17334	20170828	○	○	○	*Meyerozyma caribbica	ITS	C. fe. ITS - G2											YF17334													YF17334
YF17337	pear Aug. 17	Candida krusei	yes	KM368825.1		3	20170817	頭份大潤發	pear	偏平紫	偏平紫	YF17337	20170828	○	○	○	*Candida krusei	ITS	C. kr. ITS - G2	443/443	100									YF17337													YF17337
YF17340	pear Aug. 17	Kurtzmaniella quercitrusa	yes	DQ655691.1		3	20170817	頭份大潤發	pear	白中心水藍	白中心水藍	YF17340	20170828	○	○	○	*Kurtzmaniella quercitrusa	D1D2	C. qu. D1D2 - G1											YF17340													YF17340
YF17343	pear Aug. 17	Sporidiobolus pararoseus	no	MG214667		3	20170817	頭份大潤發	pear	水深紫	水深紫	YF17343	20170828	○	○	○	Sporidiobolus pararoseus	ITS	Sp. pa. ITS - G2	550/550	100									YF17343													YF17343
YF17351	pear Aug. 17	Hanseniaspora guilliermondii	no	MG871197		3	20170817	頭份大潤發	pear	小芋紫	小芋紫	YF17351	20170828	○	○	○	Hanseniaspora guilliermondii	ITS	H. gu. ITS - G3											YF17351													YF17351
YF17354	pear Aug. 17	Pichia kluyveri	no	MG871196		3	20170817	頭份大潤發	pear	大片白（平）	大片白（平）	YF17354	20170828	○	○	○	Pichia kluyveri	ITS	P. kl. ITS - G23											YF17354													YF17354
YF17355	pear Aug. 17	Pichia manshurica	no	MG707684.1		3	20170817	頭份大潤發	pear	粉平紫	粉平紫	YF17355	20170828	○	○	○	Pichia manshurica	D1D2	P. ma. D1D2 - G2	548/548	100									YF17355													YF17355
YF17358	pear Aug. 17	Candida tropicalis	yes	KY711241.1		3	20170817	頭份大潤發	pear	灰紫	灰紫	YF17358	20170828	○	○	○	*Candida tropicalis	D1D2	C. tr. D1D2 - G1	565/565	100	4	1110	1	7	1	3	74	7	YF17358	≤2	≤2	0.25	0.5	≤2	4	≤1	≤1	1	4	≤1	≤1	YF17358	YY	SS	1.02119	0.73591	2.4	≤2
YF17361	pear Aug. 17	Hanseniaspora opuntiae	yes	KU316739.1		3	20170817	頭份大潤發	pear	大深紫	大深紫	YF17361	20170828	○	○	○	*Hanseniaspora opuntiae	D1D2	H. op. D1D2 - G1											YF17361													YF17361
YF17362	lemon Aug. 21	Meyerozyma caribbica	yes	KY104222.1		3	20170821	頭份大潤發	lemon	乳白帶粉紅	乳白帶粉紅	YF17362	20170828	○	○	○	*Meyerozyma caribbica	ITS	C. fe. ITS - G1											YF17362													YF17362
YF17365	lemon Aug. 21	Rhodosporidium paludigenum	no	KY104892.1		3	20170821	頭份大潤發	lemon	淡橘	淡橘	YF17365	20170828	○	○	○	Rhodosporidium paludigenum	ITS	R. pa. ITS - G1											YF17365													YF17365
YF17368	lemon Aug. 21	Rhodotorula taiwanensis	no	MG211390		3	20170821	頭份大潤發	lemon	水粉紅	水粉紅	YF17368	20170828	○	○	○	Rhodotorula taiwanensis	ITS	R. ta. ITS - G1	560/560	100									YF17368													YF17368
YF17371	lemon Aug. 21	Rhodotorula mucilaginosa	yes	EU781664.1		3	20170821	頭份大潤發	lemon	膚色	膚色	YF17371	20170828	○	○	○	*Rhodotorula mucilaginosa	ITS	R. mu. ITS - G1											YF17371													YF17371
YF17372	lemon Aug. 21	Candida parapsilosis	yes	KX833099.1		3	20170821	頭份大潤發	lemon	白（乾）	白（乾）	YF17372	20170828	○	○	○	*Candida metapsilosis	ITS	C. pa. ITS - G1	472/472	100									YF17372													YF17372
YF17376	lemon Aug. 21	Trichosporon asahii	yes	NG_055732.1		3	20170821	頭份大潤發	lemon	藍底白毛	藍底白毛	YF17376	20170828	○	○	○	*Trichosporon asahii	D1D2	T. as. D1D2 - G1											YF17376													YF17376
YF17377	lemon Aug. 21	Aureobasidium melanogenum	Yes	KU962119.1		3	20170821	頭份大潤發	lemon	水藍	水藍	YF17377	20170828	○	○	○	*Aureobasidium melanogenum	D1D2	A. me. D1D2 - G1											YF17377													YF17377
YF17380	lemon Aug. 21	Papiliotrema terrestris	no	LK023878.1		3	20170821	頭份大潤發	lemon	水白	水白	YF17380	20170828	○	○	○	Papiliotrema terrestris	IGS	Cr. te. IGS - G1											YF17380													YF17380
YF17381	lemon Aug. 21	Dirkmeia churashimaensis	yes	KU564518.1		3	20170821	頭份大潤發	lemon	灰紫	灰紫	YF17381	20170828	○	○	○	*Dirkmeia churashimaensis	ITS	Di. ch. ITS - G2	673/673	100									YF17381													YF17381
YF17382	lemon Aug. 21	Moesziomyces aphidis	Yes	MG271797		3	20170821	頭份大潤發	lemon	小粉	小粉	YF17382	20170828	○	○	○	*Moesziomyces aphidis	ITS	Ps. ap. ITS-G2											YF17382													YF17382
YF17383	orange Aug. 21	Meyerozyma guilliermondii	yes	KY401420.1		3	20170821	頭份大潤發	orange	乳白帶粉紅	乳白帶粉紅	YF17383	20170828	○	○	○	*Meyerozyma guilliermondii	ITS	C. gu. ITS - G1											YF17383													YF17383
YF17387	orange Aug. 21	Yarrowia lipolytica	yes	KX347557.1		3	20170821	頭份大潤發	orange	扁平白	扁平白	YF17387	20170828	○	○	○	*Yarrowia lipolytica	ITS	C. li. ITS - G1	306/306	100									YF17387													YF17387
YF17390	lemon Aug. 21	Candida tropicalis	yes	KY711241.1		3	20170821	頭份大潤發	lemon	藍綠	藍綠	YF17390	20170828	○	○	○	*Candida tropicalis	D1D2	C. tr. D1D2 - G1	565/565	100	3	767	1	152	3	7	9	22	YF17390	≤2	>64	0.25	1	≤2	64	≤1	8	1	>16	≤1	8	YF17390	YY	SS	0.963704	1.50536		≤2
[truncated: 41 more columns]
