# Supplementary material for: Fruits are vehicles of drug-resistant pathogenic Candida tropicalis
Source: Microbiol Spectr. 2023 Oct 31;11(6):e01471-23. doi: 10.1128/spectrum.01471-23 (PMC10714812; doi:10.1128/spectrum.01471-23)
Supplement: Table S3 — Yeast colony-forming units of six different types of fruits. [file spectrum.01471-23-s0004.xls]

## Sheet: 工作表1
TABLE S3 Yeast colony-forming unit of six different type of fruits
Fruit	Process	1th*	2nd	3rd	6th
Guava	Original	75140	16920	8352	3830
	%†	100	22.518	11.1153	5.09715
	Treated	106425	9818	5346	2318
	%	100	9.22528	5.02326	2.17806
Lemon	Original	20700	20150	7056	3366
	%	100	97.343	34.087	16.2609
	Treated	9457	1760	756	480
	%	100	18.6106	7.99408	5.07561
Mango	Original	6681	1523	1534	735
	%	100	22.796	22.9606	11.0013
	Treated	3780	1914	1103	413
	%	100	50.6349	29.1799	10.9259
Melon	Original	22659	2318	1770	1458
	%	100	10.2299	7.81147	6.43453
	Treated	1694	6221	957	160
	%	100	367.237	56.4935	9.4451
Orange	Original	3000	500	93	74
	%	100	16.6667	3.1	2.46667
	Treated	2028	240	135	0
	%	100	11.8343	6.6568	0
Pear	Original	95375	25380	11385	1277
	%	100	26.6107	11.9371	1.33893
	Treated	155990	64815	15440	6566
	%	100	41.5507	9.89807	4.20924
*the order of washing; †the CFU of 1st washing was define as 100%.
